# Supplementary material for: Insight into the Phylogeny and Binding Ability of WRKY Transcription Factors
Source: Int J Mol Sci. 2022 Mar 7;23(5):2895. doi: 10.3390/ijms23052895 (PMC8911475; doi:10.3390/ijms23052895)
Supplement: Supplementary file 1 [file ijms-23-02895-s001.zip › 0302_supplementary_table_f.xlsx]

## Sheet: supplementary_table_S1
	Table S1. WRKY TFs used in this study
	Species	Sequence number	Note
	Micromonas pusilla CCMP1545 v3.0	62993	not used.
		50253	v
	Physcomitrium patens v3.3	Pp3c2_23590V3.1	not used
		Pp3c8_4400V3.1	not used
		Pp3c3_27940V3.1	not used
		Pp3c4_15559V3.1	v
		Pp3c12_4260V3.1	v
		Pp3c13_15520V3.1	v
		Pp3c3_21440V3.1	v
		Pp3c11_14240V3.1	not used
		Pp3c7_18860V3.1	v
		Pp3c26_5090V3.1	v
		Pp3c21_11270V3.2	v
		Pp3c22_12880V3.1	v
		Pp3c23_10680V3.1	v
		Pp3c3_15040V3.1	v
		Pp3c19_3000V3.1	v
		Pp3c7_24490V3.1	v
		Pp3c2_32160V3.1	v
		Pp3c24_7120V3.1	v
		Pp3c13_10830V3.1	v
		Pp3c17_19970V3.1	v
		Pp3c11_1790V3.1	v
		Pp3c7_7550V3.1	v
		Pp3c1_40230V3.1	v
	Marchantia polymorpha v3.1	Mapoly0008s0159.1	not used
		Mapoly0039s0030.1	v
		Mapoly0162s0003.1	v
		Mapoly0027s0069.1	v
		Mapoly0051s0057.1	v
		Mapoly0034s0127.1	not used
		Mapoly0057s0012.1	not used
		Mapoly0467s0001.1	v
		Mapoly0162s0001.1	not used
		Mapoly0031s0170.1	v
		Mapoly0036s0129.1	v
		Mapoly0007s0001.1	v
		Mapoly0051s0057.1	v
	Selaginella moellendorffii v1.0	66769	not used
		24407	not used
		56793	not used
		125080	not used
		29146	not used
		92733	v
		77979	v
	Amborella trichopoda V1.0	scaffold00058	not used
		scaffold00061	not used
		scaffold00023	not used
		scaffold00089	not used
		scaffold00088	not used
		scaffold00078	v
		scaffold00003	v
		scaffold00110	v
		scaffold00013	v
		scaffold00015	v
		scaffold00045	v
		scaffold00012	v
		scaffold00065	v
		scaffold00156	v
		scaffold00019	v
		scaffold00004	v
		scaffold00032	v
		scaffold00104	not used
		scaffold00002	v
		scaffold00015	v
		scaffold00130	v
		scaffold00077	v
	Aquilegia coerulea V3.1	Aqcoe1G392900	not used
		Aqcoe2G051600	v
		Aqcoe7G021100	v
		Aqcoe5G135500	v
		Aqcoe0109s0001	not used
		Aqcoe7G308900.1	v
		Aqcoe6G045000.1	v
		Aqcoe1G390500.1	not used
		Aqcoe1G199600.1	v
		Aqcoe5G143700.1	v
	Spinacia oleracea Spov3	Spov3_chr1.05088	v
		Spov3_chr5.01266	v
		Spov3_chr6.00890	v
		Spov3_S05.00058	v
		Spov3_chr6.00890	v
		Spov3_C0004.00086	v
		Spov3_chr6.01607	v
		Spov3_C0025.00033	v
		Spov3_chr4.03061	v
		Spov3_chr4.03061	v
		Spov3_chr1.04969	v
		Spov3_chr2.00902	v
		Spov3_chr5.00950	v
		Spov3_C0007.00085	not used
		Spov3_chr5.00947	v
		Spov3_chr5.01380	not used
		Spov3_chr3.02923	v
		Spov3_chr3.04568	v
	Solanum lycopersisicum ITAG 4.0	NM_001365810	v
		NM_001279343	v
		NM_001247601	v
		NM_001323315	v
		XM_010315949	v
		XM_026027893	v
		XM_004248435	v
		XM_004246822	v
		XM_004246260	v
		XM_004245017	v
		XM_004245482	v
		XM_004245515	v
		XM_004245516	v
		XM_004244582	v
		XM_004244000	v
		XM_004243438	v
		XM_004242548	v
		XM_004241043	v
		XM_004239040	v
		XM_010322364	v
		XM_010323222	v
		XM_004240227	v
		XM_010323249	v
		XM_004238082	v
		XM_004237793	v
		XM_004237419	v
		XM_004234227	v
		XM_004233537	not used
		XM_004233876	v
		XM_004232967	v
		XM_010317323	v
		XM_004230558	v
		XM_004229884	v
		XM_004229687	v
		XM_010326377	v
		XM_010319216	v
		GU454585	v
		FJ654291	v
		XM_004229040	v
	Oryza sativa	KT373801	v
		BK005212	v
		BK005037	v
		DQ298185	v
		DQ298183	v
		DQ298181	v
		BK005213	v
		BK005215	v
		BK005066	v
		BK005039	v
		BK005074	v
		BK005053	v
		BK005048	v
		BK005027	v
		DQ298186	v
		DQ298184	v
		DQ298182	v
		DQ298180	v
		BK005079	v
		BK005078	v
		BK005077	v
		BK005076	v
		BK005073	v
		BK005072	v
		BK005071	v
		BK005070	v
		BK005069	v
		BK005068	v
		BK005067	v
		BK005065	v
		BK005064	v
		BK005063	v
		BK005062	v
		BK005061	v
		BK005060	v
		BK005059	v
		BK005058	v
		BK005057	v
		BK005056	v
		BK005055	v
		BK005054	v
		BK005052	v
		BK005051	v
		BK005050	v
		BK005047	v
		BK005046	v
		BK005045	v
		BK005044	v
		BK005043	v
		BK005041	v
		BK005036	v
		BK005035	v
		BK005034	v
		BK005033	v
		BK005032	v
		BK005031	v
		BK005030	v
		BK005029	v
		BK005026	v
		BK005025	v
		BK005024	v
		BK005023	v
		BK005022	v
		BK005021	v
		BK005020	v
		BK005019	v
		BK005018	v
		BK005017	v
		BK005016	v
		BK005015	v
		BK005014	v
		BK005013	v
		BK005012	v
		BK005011	v
		BK005010	v
		BK005009	v
		BK005008	v
		BK005007	v
		BK005006	v
		BK005005	v
		BK005004	v
	Lotus japonica (Lj1.0v1)	Lj1g0005858
		Lj1g0020092	v
		Lj1g0013640
		Lj5g0025224	v
		Lj3g0006133
		LjContig00246g0007317	v
		LjContig00081g0013606
		LjContig00408g0018706
		LjContig00141g0009438	v
		Lj1g0014895
		LjContig00049g0026103	v
		Lj5g0021733
		Lj5g0020018	v
		Lj1g0022040
		Lj1g0008164
		Lj2g0021893	v
		Lj6g0002123	v
		Lj6g0000639	v
		Lj1g0007939
		Lj3g0012883	v
		Lj4g0027780
		Lj3g0010596	v
		Lj6g0010249	v
		Lj1g0018217	v
		Lj4g0011479	v
		Lj2g0013720	v
	Helianthus annuus r1.2	HanXRQChr10g0304971	v
		HanXRQChr10g0306631	v
		HanXRQChr07g0195721	not used
		HanXRQChr13g0395251	v
		HanXRQChr16g0509771	not used
		HanXRQChr04g0113641	v
		HanXRQChr09g0244621	not used
		HanXRQChr08g0216821	not used
		HanXRQChr02g0032461	v
		HanXRQChr11g0329641	v
		HanXRQChr11g0348481	v
		HanXRQChr14g0460631	v
		HanXRQChr03g0085211	v
		HanXRQChr10g0294651	v
		HanXRQChr04g0116751	v
		HanXRQChr05g0158011	v
		HanXRQChr06g0183171	not used
		HanXRQChr03g0085191	v
		HanXRQChr16g0505941	v
		HanXRQChr10g0281391	v
		HanXRQChr15g0468081	v
		HanXRQChr08g0211091	not used
		HanXRQChr05g0142161	not used
		HanXRQChr08g0216831	v
		HanXRQChr16g0508961	v
		HanXRQChr10g0286071	v
		HanXRQChr06g0170361	v
		HanXRQChr09g0252311	v
		HanXRQChr09g0252601	v
		HanXRQChr14g0427721	v
		HanXRQChr15g0466091	v
		HanXRQChr15g0469991
		HanXRQChr17g0538981	v
		HanXRQChr01g0005301	v
		HanXRQChr10g0290331	v
		HanXRQChr08g0228641	v
		HanXRQChr16g0499381	v
		HanXRQChr16g0506841	not used
		HanXRQChr09g0274431	v
		HanXRQChr17g0546901	v
		HanXRQChr06g0166901	not used
		HanXRQChr03g0088861	v
		HanXRQChr01g0012241	not used
		HanXRQChr11g0328281	v
		HanXRQChr15g0480431	v
		HanXRQChr15g0473091	not used
		HanXRQChr04g0103501	not used
	Zea mays RefGen_V4	Zm00001d017444	v
		Zm00001d013307	v
		Zm00001d033965	v
		Zm00001d034888	v
		Zm00001d012507	v
		Zm00001d009698	v
		Zm00001d008578	v
		Zm00001d011237	v
		Zm00001d040554	v
		Zm00001d041740	not used
		Zm00001d051328	not used
		Zm00001d010617	v
		Zm00001d046805	not used
		Zm00001d018203	v
		Zm00001d025669	not used
		Zm00001d002794	v
		Zm00001d003331	not used
		Zm00001d004086	v
		Zm00001d043062	v
		Zm00001d041397	v
		Zm00001d039032	v
		Zm00001d035323	v
		Zm00001d037854	v
		Zm00001d044010	v
		Zm00001d044682	v
		Zm00001d023616	v
		Zm00001d021947	not used
		Zm00001d039532	v
		Zm00001d043025	not used
		Zm00001d005749	not used
		Zm00001d020137	v
		Zm00001d009595	v
		Zm00001d011527	v
		Zm00001d026252	v
		Zm00001d012413	v
		Zm00001d012746	v
		Zm00001d045375	v
		Zm00001d016052	v
		Zm00001d024376	v
		Zm00001d002405	v
		Zm00001d020492	v
		Zm00001d030969	v
		Zm00001d038023	not used
		Zm00001d043569	not used
		Zm00001d018656	v
		Zm00001d041958	v
		Zm00001d043474	v
		Zm00001d039584	v
		Zm00001d012482	not used
		Zm00001d011413	v
		Zm00001d007329	v
		Zm00001d038451	v
		Zm00001d037054	v
		Zm00001d010399	not used
		Zm00001d049173	v
		Zm00001d053369	v
	Prunus persica v2.1	Prupe.4G075400.1	v
		Prupe.6G036300.1	v
		Prupe.6G361300.1	v
		Prupe.2G177400.1	v
		Prupe.1G459100.1	v
		Prupe.1G431100.1	v
		Prupe.7G262600.1	not used
		Prupe.7G262600.1	not used
		Prupe.3G308200.1	v
		Prupe.6G046900.1	not used
		Prupe.3G174300.1	v
		Prupe.1G283500.1	v
		Prupe.4G066400.1	v
		Prupe.6G345100.1	v
		Prupe.1G269200.1	v
		Prupe.4G232600.1	v
		Prupe.1G393000.1	v
		Prupe.5G187800.1	v
		Prupe.5G074200.1	v
		Prupe.2G302500.1	v
		Prupe.2G231300.1	v
		Prupe.1G114800.1	v
		Prupe.1G280700.1	not used
		Prupe.6G168200.1	v
		Prupe.6G230600.1	v
		Prupe.3G113300.1	v
		Prupe.3G270800.1	v
		Prupe.6G257500.1	v
		Prupe.3G008600.1	v
		Prupe.3G098100.1	v
		Prupe.2G177800.1	v
		Prupe.2G264900.1	v
		Prupe.1G223200.1	v
		Prupe.1G407500.1	v
	Arabidopsis thaliana TAIR10	AT1G13960 (WRKY4)	v
		AT1G18860 (WRKY61)	v
		AT1G29280 (WRKY65)	v
		AT1G29860 (WRKY71)	v
		AT1G30650 (WRKY14)	v
		AT1G55600 (WRKY10)	v
		AT1G62300 (WRKY6)	v
		AT1G64000 (WRKY56)	v
		AT1G66550 (WRKY67)	v
		AT1G66560 (WRKY64)	v
		AT1G66600 (WRKY63)	v
		AT1G68150 (WRKY9)	v
		AT1G69310 (WRKY57)	v
		AT1G80590 (WRKY66)	v
		AT1G80840 (WRKY40)	v
		AT2G03340 (WRKY3)	v
		AT2G04880 (WRKY1)	v
		AT2G21900 (WRKY59)	v
		AT2G23320 (WRKY15)	v
		AT2G24570 (WRKY17)	v
		AT2G30250 (WRKY25)	v
		AT2G30590 (WRKY21)	v
		AT2G38470 (WRKY33)	v
		AT2G40750 (WRKY54)	v
		AT2G44745 (WRKY12)	v
		AT2G46130 (WRKY43)	v
		AT2G46400 (WRKY46)	v
		AT2G47260 (WRKY23)	v
		AT3G01970 (WRKY45)	v
		AT3G04670 (WRKY39)	v
		AT3G56400 (WRKY70)	v
		AT3G58710 (WRKY69)	v
		AT3G62340 (WRKY68)	v
		AT4G01250 (WRKY22)	v
		AT4G01720 (WRKY47)	v
		AT4G11070 (WRKY41)	v
		AT4G18170 (WRKY28)	v
		AT4G23550 (WRKY29)	v
		AT4G23810 (WRKY53)	v
		AT4G26440 (WRKY34)	v
		AT4G30935 (WRKY32)	v
		AT4G39410 (WRKY13)	v
		AT5G01900 (WRKY62)	v
		AT5G07100 (WRKY26)	v
		AT5G13080 (WRKY75)	v
		AT5G22570 (WRKY38)	v
		AT5G24110 (WRKY30)	v
		AT5G26170 (WRKY50)	v
		AT5G28650 (WRKY74)	v
		AT5G41570 (WRKY24)	v
		AT5G43290 (WRKY49)	v
		AT5G45050 (WRKY16)	v
		AT5G46350 (WRKY8)	v
		AT5G49520 (WRKY48)	v
		AT5G52830 (WRKY27)	v
		AT5G56270 (WRKY2)	v
		AT5G63450 (WRKY33)	v
		AT5G64810 (WRKY51)	v
	Fragaria x ananassa v1.0.a1
		maker-Fvb2-2-augustus-gene-65.44-mRNA-1 CDS	v
		maker-Fvb4-4-snap-gene-200.19-mRNA-1	v
		maker-Fvb1-1-augustus-gene-75.42	v
		maker-Fvb3-3-augustus-gene-17.65	v
		maker-Fvb6-2-augustus-gene-194.41	v
		maker-Fvb6-2-augustus-gene-278.34-mRNA-1	v
		maker-Fvb7-1-augustus-gene-192.47	v
		maker-Fvb7-2-augustus-gene-316.52-mRNA-1	v
		augustus_masked-Fvb3-2-processed-gene-154.2-mRNA-1	v
		maker-Fvb7-2-augustus-gene-187.25-mRNA-1	v
		maker-Fvb1-3-augustus-gene-204.36-mRNA-1	v
		maker-Fvb5-4-snap-gene-43.77-mRNA-1	v
		maker-Fvb6-3-augustus-gene-9.48-mRNA-1	v
		maker-Fvb6-3-augustus-gene-160.24-mRNA-1	v
		maker-Fvb2-4-augustus-gene-245.57-mRNA-1	v
		maker-Fvb1-1-augustus-gene-192.55-mRNA-1	v
		maker-Fvb4-1-augustus-gene-177.49-mRNA-1	v
		maker-Fvb3-1-augustus-gene-280.28-mRNA-1	v
		maker-Fvb2-3-augustus-gene-103.49-mRNA-1	v
		maker-Fvb6-1-augustus-gene-89.46-mRNA-1	v
		maker-Fvb6-1-augustus-gene-71.54-mRNA-1	v
		maker-Fvb6-4-augustus-gene-197.37-mRNA-1	v
		maker-Fvb3-3-snap-gene-132.30-mRNA-1	v
		maker-Fvb3-3-augustus-gene-259.42-mRNA-1	v
		maker-Fvb7-4-augustus-gene-19.70-mRNA-1	v
		maker-Fvb4-4-augustus-gene-92.38-mRNA-1	v
		maker-Fvb4-4-augustus-gene-72.68-mRNA-1	v
		maker-Fvb3-2-augustus-gene-289.30-mRNA-1	v
		maker-Fvb4-3-augustus-gene-105.32-mRNA-1	v
		maker-Fvb7-3-augustus-gene-111.33-mRNA-1	v
		maker-Fvb7-3-augustus-gene-53.56-mRNA-1	v
		maker-Fvb7-2-augustus-gene-187.27-mRNA-1	v
		maker-Fvb6-3-augustus-gene-82.29-mRNA-1	v
		maker-Fvb6-3-augustus-gene-403.58-mRNA-1	v
		maker-Fvb7-2-augustus-gene-121.31-mRNA-1	v
		maker-Fvb2-1-augustus-gene-262.35-mRNA-1	v
		maker-Fvb6-4-augustus-gene-286.29-mRNA-1	v
		augustus_masked-Fvb6-4-processed-gene-215.8-mRNA-1	v
		maker-Fvb1-3-snap-gene-94.39-mRNA-1	v
		maker-Fvb2-3-augustus-gene-23.60-mRNA-1	v
		snap_masked-Fvb3-3-processed-gene-269.16-mRNA-1	v
		maker-Fvb3-1-augustus-gene-147.22-mRNA-1	v
		maker-Fvb3-1-augustus-gene-129.27-mRNA-1	v
		maker-Fvb6-1-augustus-gene-300.41-mRNA-1	v
		maker-Fvb6-2-augustus-gene-269.63-mRNA-1	v
		augustus_masked-Fvb6-2-processed-gene-214.5-mRNA-1	v
		maker-Fvb7-1-augustus-gene-180.37-mRNA-1	v
		maker-Fvb7-3-augustus-gene-111.30	v
		maker-Fvb7-1-augustus-gene-192.46-mRNA-1	v
		maker-Fvb3-4-augustus-gene-4.34-mRNA-1	v
		maker-Fvb4-4-augustus-gene-72.68-mRNA-1	v
		augustus_masked-Fvb6-1-processed-gene-356.8-mRNA-1	v
		maker-Fvb6-3-augustus-gene-82.29-mRNA-1	v
		maker-Fvb4-3-augustus-gene-35.53-mRNA-1	v
		maker-Fvb1-1-augustus-gene-16.28-mRNA-1	v
	Musa acuminata V1
		GSMUA_Achr2T16390_001	v
		GSMUA_Achr5T06260_001	v
		GSMUA_Achr5T16460_001	v
		GSMUA_Achr3T31310_001	v
		GSMUA_AchrUn_randomT21800_001	v
		GSMUA_Achr4T23360_001	v
		GSMUA_Achr4T01930_001	v
		GSMUA_Achr1T10080_001	v
		GSMUA_Achr7T15930_001	v
		GSMUA_Achr7T05200_001	v
		GSMUA_Achr8T01790_001	v
		GSMUA_Achr8T02180_001	v
		GSMUA_Achr8T27790_001	v
		GSMUA_Achr8T19810_001	v
		GSMUA_Achr11T10010_001	v
		GSMUA_Achr11T19710_001	v
		GSMUA_Achr3T05670_001	v
		GSMUA_Achr10T22020_001	v
		GSMUA_Achr10T08720_001	v
		GSMUA_Achr10T27340_001	v
		GSMUA_Achr9T10740_001	v
		GSMUA_Achr9T29350_001	v
		GSMUA_Achr3T13440_001	v
		GSMUA_Achr5T20810_001	v
		GSMUA_Achr6T34870_001	v
		GSMUA_Achr9T21560_001	v
		GSMUA_Achr4T08360_001	v
		GSMUA_Achr4T07230_001	v
		GSMUA_Achr7T14300_001	v
		GSMUA_Achr7T25840_001	v
		GSMUA_Achr7T26450_001	v
		GSMUA_Achr4T02800_001	v
		GSMUA_Achr6T06360_001	v
		GSMUA_Achr2T17580_001	v
		GSMUA_Achr9T06750_001	v
		GSMUA_Achr1T05010_001	v
		GSMUA_Achr3T29310_001	v
		GSMUA_Achr11T10700_001	v
		GSMUA_Achr7T19340_001	v
		GSMUA_Achr5T04150_001	v
		GSMUA_Achr7T24840_001	v
		GSMUA_Achr10T24080_001	v
		GSMUA_Achr4T03660_001	v
		GSMUA_Achr7T13310_001	v
		GSMUA_Achr4T14270_001	v

## Sheet: supplementary_table_S2_primer
	Supplementary S2. Primer pairs used in ChIP assay
	5'-W1-ChIP	TCGACAAGCTATAGACCTCAAGA
	3'-W1-ChIP	AGCCTAGAGGATGCAAGCAC
	5'-W2-ChIP	TGATTAGTTTATCATAGCTT
	3'-W2-ChIP	ATAACTAATATGGCCCAAAA
	5'-W3-ChIP	AAGCGTTTTGTCCTACCGGG
	3'-W3-ChIP	ACGAGTTGTCAGTTGTGTACC
	5'-W4-ChIP	ACAACTGACAACTCGTATCGT
	3'-W4-ChIP	CGAAGCGTGGCAAAAATGTTA
	5'-TUB2	GTCCAGTGTCTGTGATATTGC
	3'-TUB2	GCTTACGAATCCGAGGGTGCC
